# Supplementary material for: Integrating Inflammation-Responsive Prodrug with Electrospun Nanofibers for Anti-Inflammation Application
Source: Pharmaceutics. 2022 Jun 15;14(6):1273. doi: 10.3390/pharmaceutics14061273 (PMC9229020; doi:10.3390/pharmaceutics14061273)
Supplement: Supplementary file 1 [file pharmaceutics-14-01273-s001.zip]

Archive with 1 entries (1 files):
- pharmaceutics-1738039-supplementary.pdf
